# Supplementary material for: Dietary Supplementation with Sea Buckthorn Berry Puree Alters Plasma Metabolomic Profile and Gut Microbiota Composition in Hypercholesterolemia Population
Source: Foods. 2022 Aug 17;11(16):2481. doi: 10.3390/foods11162481 (PMC9407212; doi:10.3390/foods11162481)
Supplement: Supplementary file 1 [file foods-11-02481-s001.zip]

Archive with 1 entries (1 files):
- foods-1826393-supplementary.pdf
